# Supplementary material for: Spinning Disk Confocal Microscopy for Optimized and Quantified Live Imaging of 3D Mitochondrial Network
Source: Int J Mol Sci. 2024 Apr 28;25(9):4819. doi: 10.3390/ijms25094819 (PMC11083894; doi:10.3390/ijms25094819)
Supplement: Supplementary file 1 [file ijms-25-04819-s001.zip]

Archive with 3 entries (3 files):
- matlabDescriptors.m
- Supplementary file 2 mesoangioblasts data.xlsx
- supplementary file 3 myotubedata.xlsx
