# Supplementary material for: Spinning Disk Confocal Microscopy for Optimized and Quantified Live Imaging of 3D Mitochondrial Network
Source: Int J Mol Sci. 2024 Apr 28;25(9):4819. doi: 10.3390/ijms25094819 (PMC11083894; doi:10.3390/ijms25094819)
Supplement: Supplementary file 1 [file ijms-25-04819-s001.zip › Supplementary file 2 mesoangioblasts data.xlsx]

## Sheet: mesoangioblast 1
registered file name	number of mitochondrial objects	mitochondrial object volume(um3)	mean intensity of mitochondrial object	sum intensity of mitochondrial object			Cytoplasm volum (um3)
M02S045_M02S045_C	50						6197.88
		10.8382	7054.28	2059849
		17.8162	11829.7	5678268
		10.5784	7390.78	2106371
		26.3902	6949.26	4940922
		90.3429	7139.69	17378008
		126.718	9162.89	31282103
		23.4951	4929.04	3120084
		186.031	14761.1	73982711
		38.4533	7598.8	7872353
		10.5784	4539.19	1293670
		7.01513	4517.02	853716
		35.3726	6764.38	6446454
		89.9718	5359.63	12991733
		3.71171	5665.6	566560
		3.60036	5063.93	491201
		5.19639	4064.16	568983
		6.16143	4447.9	738351
		16.48	17838.2	7920181
		5.71603	5844.25	900014
		10.8382	3654.11	1067000
		2.04144	1970.24	108363
		4.93657	3167.77	421313
		1.70739	3304.35	152000
		4.75098	3161.06	404616
		9.27927	4514.43	1128608
		11.2094	3511.42	1060448
		2.52396	4125.15	280510
		9.05656	3153.01	769335
		1.41045	2851.87	108371
		4.5654	3948.41	485654
		11.729	3269.64	1033206
		11.3949	3957.67	1215005
		2.26414	3095.33	188815
		3.00648	4816.69	390152
		2.85801	2710.52	208710
		2.59819	3000.6	210042
		2.00432	5099.63	275380
		3.78594	5868.43	598580
		1.00216	2412.44	65136
		7.53477	4689.31	951929
		1.55892	5686.57	238836
		3.45189	4243.98	394690
		1.41045	8213.53	312114
		0.519639	7484.71	104786
		0.408288	4756.18	52318
		2.85801	3435.7	264549
		4.97369	3813.99	511075
		0.89081	3678.42	88282
		1.2991	2251.97	78819
		0.408288	2598.55	28584

## Sheet: mesoangioblast 2
registered file name	number of mitochondrial objects	mitochondrial object volume(um3)	mean intensity of mitochondrial object	sum intensity of mitochondrial object			Cytoplasm volum (um3)
M02S046_M02S046_C	22						4049.55
		16.7769	5487.36	2480285
		5.0108	3165.37	427325
		854.361	8518.62	196000000
		12.2486	4507.21	1487380
		1.89297	2276.57	116105
		11.2836	4189.15	1273500
		2.63531	2003.15	142224
		4.30558	6880.22	798105
		6.05008	4494.79	732651
		1.96721	2068.38	109624
		1.63315	3451.14	151850
		0.742341	4741.1	94822
		0.965044	2346.04	60997
		2.00432	3784.56	204366
		0.408288	4842.55	53268
		0.556756	1821.53	27323
		0.445405	6565.58	78787
		2.78378	6153.37	461503
		0.927927	3843.84	96096
		0.816576	8306.95	182753
		0.63099	2091.88	35562
		0.593873	1979.12	31666

## Sheet: mesoangioblast 3
registered file name	number of mitochondrial objects	mitochondrial object volume(um3)	mean intensity of mitochondrial object	sum intensity of mitochondrial object			Cytoplasm volum (um3)
M02S047_M02S047_C	36						6031.26
		753.18	9302.34	188763126
		31.5124	7887.95	6696866
		195.458	9879.22	52023968
		14.8839	7654.07	3069283
		19.8576	7357.35	3936180
		9.1308	4273.66	1051321
		5.12216	3452.33	476421
		21.0454	4587.66	2601202
		16.3315	4605.5	2026418
		21.1938	6659.61	3802635
		8.98233	4848.16	1173254
		5.38198	4261.87	617971
		2.96937	5147.12	411770
		2.70955	3335.67	243504
		2.52396	2623.19	178377
		7.72035	4707.48	979155
		2.70955	2379.01	173668
		8.23999	3518.36	781077
		1.9672	2311.77	122524
		4.37981	3064.99	361669
		1.15063	4414.23	136841
		1.33621	4058.31	146099
		4.11999	3351.45	372011
		2.26414	3267.31	199306
		3.60036	4124.75	400101
		8.79675	7277.68	1724810
		5.97585	3715.85	598252
		1.89297	5396.33	275213
		26.6129	4657.96	3339756
		0.519639	5583.79	78173
		0.965044	3938.96	102413
		1.37333	4590.41	169845
		1.59603	4898.44	210633
		4.08288	2555	281050
		0.445405	2493.25	29919
		2.70955	2071.58	151225

## Sheet: mesoangioblast 4
registered file name	number of mitochondrial objects	mitochondrial object volume(um3)	mean intensity of mitochondrial object	sum intensity of mitochondrial object			Cytoplasm volum (um3)
M02S054_M02S054_C	47						5719.96
		133.287	8180.91	29377653
		38.3419	3496.39	3611771
		10.2443	3244.89	895589
		3.97153	2676.96	286435
		9.16792	3530.66	872072
		1.55892	2830.05	118862
		906.696	5810.76	141945316
		2.70955	2761.32	201576
		3.19207	2991.57	257275
		1.18775	1694.16	54213
		5.82738	3533.2	554712
		2.96937	2552.81	204225
		15.6263	3589.87	1511337
		1.5218	4540.83	186174
		0.816576	2228.68	49031
		2.26414	2261.92	137977
		0.668107	2901.67	52230
		1.11351	2834.8	85044
		4.7881	3269.18	421724
		0.63099	2098.35	35672
		0.816576	3428.23	75421
		5.19639	3170.25	443835
		1.44757	1782.46	69516
		0.779458	1545.95	32465
		2.48684	3081.34	206450
		1.59603	2853	122679
		0.408288	2386.45	26251
		0.742341	1998.65	39973
		0.89081	3127.25	75054
		0.668107	2812.28	50621
		5.08504	2893.55	396416
		0.408288	2146.36	23610
		3.0436	3331.38	273173
		2.15279	2626.78	152353
		2.59819	2445.16	171161
		1.78162	1910.38	91698
		6.12432	3149.84	519724
		1.11351	1825.77	54773
		2.8209	4195.41	318851
		1.33621	2559	92124
		0.779458	1769.38	37157
		2.04144	2772.16	152469
		1.70739	2487.46	114423
		0.593873	1569.06	25105
		2.04144	3986.22	219242
		1.93009	3008.9	156463
		1.33621	2386.75	85923

## Sheet: mesoangioblast 5
registered file name	number of mitochondrial objects	mitochondrial object volume(um3)	mean intensity of mitochondrial object	sum intensity of mitochondrial object			Cytoplasm volum (um3)
M06S065_M06S065_C	26						3623.37
		6.12432	4159.72	686354
		622.899	6136.55	102983645
		3.56324	2573.29	247036
		1.78162	2756.92	132332
		3.82306	2771.4	285454
		1.78162	1937.54	93002
		9.3535	3633.39	915615
		3.82306	2482.56	255704
		1.11351	2368	71040
		1.00216	2571.93	69442
		1.9672	2583.34	136917
		1.37333	2358.24	87255
		1.5218	2967.66	121674
		0.593873	2763.19	44211
		0.445405	1580.5	18966
		0.445405	1748.5	20982
		1.2991	2773.14	97060
		2.07856	2843.36	159228
		0.482522	1804.69	23461
		1.44757	2571.82	100301
		3.15495	2841.25	241506
		1.2991	4164.94	145773
		0.705224	2866.47	54463
		0.927927	2063.88	51597
		15.7376	8389.75	3557254
		6.97801	5371.01	1009749

## Sheet: mesoangioblast 6
registered file name	number of mitochondrial objects	mitochondrial object volume(um3)	mean intensity of mitochondrial object	sum intensity of mitochondrial object			Cytoplasm volum (um3)
M06S066_M06S066_C	37						3939.9
		34.1848	5616.55	5172842
		154.481	5586.86	23252524
		319.355	5881.8	50606994
		5.23351	3030.23	427262
		23.5322	4149.07	2630508
		3.08072	2208.51	183306
		7.46053	3386.53	680693
		13.1394	4012.24	1420334
		3.63747	3159.14	309596
		1.37333	2136.11	79036
		2.67243	2645.81	190498
		2.48684	2987.58	200168
		4.86234	3278.11	429433
		1.93009	3323.4	172817
		4.08288	3632.73	399600
		4.08288	3249.05	357396
		0.63099	2993.41	50888
		9.3535	2684.4	676469
		0.482522	1601.23	20816
		0.371171	1490.7	14907
		6.82954	3920.44	721361
		1.15063	6367.26	197385
		4.71387	3613.99	458977
		0.89081	2947.25	70734
		5.60468	2916.09	440329
		1.18775	2201.66	70453
		0.482522	2602.69	33835
		0.705224	2091.05	39730
		3.45189	3084.22	286832
		7.3863	4578.04	911029
		2.04144	2581.29	141971
		0.371171	2589.1	25891
		0.927927	2055.36	51384
		4.93657	3096.47	411831
		4.26846	3176.76	365327
		1.59603	2656.23	114218
		1.7445	2857.28	134292

## Sheet: mesoangioblast 7
registered file name	number of mitochondrial objects	mitochondrial object volume(um3)	mean intensity of mitochondrial object	sum intensity of mitochondrial object			Cytoplasm volum (um3)
M06S069_M06S069_C	24						2513.61
		34.3333	5048.77	4670108
		35.5581	3590.28	3439487
		26.8356	5454.17	3943366
		11.9146	3417.09	1096885
		158.416	6298.96	26883962
		7.75747	2419.15	505603
		12.8796	4311.49	1496086
		7.05224	4111.25	781137
		2.18991	2070.59	122165
		2.04144	2323.27	127780
		1.37333	1825.46	67542
		7.01513	2725.31	515084
		3.15495	3112.53	264565
		3.11783	3434.11	288465
		1.70738	3021.74	139000
		5.19639	4410.92	617529
		1.5218	1994.54	81776
		0.371171	2051.4	20514
		3.60036	4240.29	411308
		0.445405	2502.75	30033
		0.668107	1527.22	27490
		0.742341	2672.85	53457
		1.15063	5385.1	166938
		1.03928	2232.46	62509

## Sheet: mesoangioblast 8
registered file name	number of mitochondrial objects	mitochondrial object volume(um3)	mean intensity of mitochondrial object	sum intensity of mitochondrial object			Cytoplasm volum (um3)
M06S070_M06S070_C	14						2422.63
		133.325	8419.92	30244340
		8.61116	3839.51	890767
		19.4493	4700.14	2462873
		34.1477	6486.22	5967321
		173.003	7788.11	36300387
		3.15495	3036.27	258083
		12.3971	3460.34	1155753
		0.779458	2596.05	54517
		1.7445	2496.15	117319
		0.482522	3007.77	39101
		2.04144	3790.74	208491
		0.705224	2113.53	40157
		1.03928	4796.79	134310
		0.519639	3470.29	48584

## Sheet: mesoangioblast 9
registered file name	number of mitochondrial objects	mitochondrial object volume(um3)	mean intensity of mitochondrial object	sum intensity of mitochondrial object			Cytoplasm volum (um3)
M10S046_M10S046_C	38						3784.23
		192.415	8550.53	44325938
		171.518	9615.56	44433480
		6.56972	5324.84	942496
		3.19207	4556.9	391893
		9.50197	3623.11	927517
		8.31422	4367.59	978340
		1.93009	3729.06	193911
		13.956	5366.19	2017686
		3.67459	3386.93	335306
		5.27062	3752.05	532791
		5.23351	5710.06	805119
		7.609	4281.59	877726
		4.60252	3629.38	450043
		5.90161	5033.58	800339
		2.63531	3104.96	220452
		1.78162	5704.44	273813
		4.26846	5245.43	603225
		8.72251	10236.4	2405543
		10.5784	4737.3	1350130
		2.07856	2836.61	158850
		3.52612	3305.01	313976
		2.67243	2779.85	200149
		1.63315	2635.05	115942
		2.48684	2454.01	164419
		2.85801	2652.55	204246
		1.0764	2565.03	74386
		1.59603	2874.49	123603
		5.23351	5684.06	801452
		0.593873	4242.19	67875
		2.52396	2726.09	185374
		3.60036	3250.03	315253
		5.49333	4281.94	633727
		9.98449	8116.25	2183272
		3.52612	3218.03	305713
		1.48468	1961.42	78457
		0.445405	2874.08	34489
		2.48684	2656.46	177983
		2.26414	2983.1	181969

## Sheet: mesoangioblast 10
registered file name	number of mitochondrial objects	mitochondrial object volume(um3)	mean intensity of mitochondrial object	sum intensity of mitochondrial object			Cytoplasm volum (um3)
M10S047_M10S047_C	14						2150.93
		50.2194	7225.89	9776633
		254.289	11747.9	80484836
		20.3773	7001.65	3843908
		30.1762	4741.61	3854927
		14.5128	4999.52	1954812
		0.89081	3207.42	76978
		3.08072	3554.6	295032
		0.408288	4155	45705
		3.48901	3397.46	319361
		0.63099	4259.18	72406
		0.445405	6764.08	81169
		2.89513	2783.86	217141
		1.37333	2525.73	93452
		1.89297	3308.14	168715
