# Supplementary material for: Spinning Disk Confocal Microscopy for Optimized and Quantified Live Imaging of 3D Mitochondrial Network
Source: Int J Mol Sci. 2024 Apr 28;25(9):4819. doi: 10.3390/ijms25094819 (PMC11083894; doi:10.3390/ijms25094819)
Supplement: Supplementary file 1 [file ijms-25-04819-s001.zip › supplementary file 3 myotubedata.xlsx]

## Sheet: Myotube 1
registered file name	number of mitochondrial objects	mitochondrial object volume(um3)	mean intensity of mitochondrial object	sum intensity of mitochondrial object			Cytoplasm volum (um3)
22.02.03_M06S409_C	139						23436.7
		9.76179	2644.51	695507
		698.506	6721.38	126489736
		11.8403	2605.2	831060
		1.9672	1511.02	80084
		22.2331	3263.44	1954799
		25.0169	2240.12	1509838
		12.36	1932.14	643403
		3.71171	2740.55	274055
		3.30342	1802.46	160419
		2.93225	1600.06	126405
		21.9733	2788.48	1650782
		2.11567	1636.04	93254
		10.3928	5758.15	1612281
		15.7748	3405.91	1447513
		1.59603	1570.77	67543
		1.78162	2166.52	103993
		4.04576	2456.99	267812
		32.4774	3920.25	3430219
		3.74882	1559.59	157519
		92.7556	6777.39	16936696
		2978.35	11192.5	898104946
		1.0764	2225.07	64527
		16.6656	3375.8	1515736
		49.7369	7446.82	9978734
		32.6259	6086.21	5349781
		11.0238	3782.54	1123414
		2.22702	3761.57	225694
		0.482522	6064.15	78834
		115.545	5544.13	17258887
		43.9095	5731.47	6780325
		13.2508	3880.9	1385480
		13.0281	5250.89	1843061
		25.4994	4472.79	3072810
		122.709	8143.79	26923355
		20.4515	4772.05	2629397
		72.935	5096.31	10014251
		9.46485	4515.48	1151447
		20.6742	6927.76	3858764
		40.5318	9197.6	10043775
		2.52396	2294.97	156058
		20.5257	2942.23	1627053
		0.742341	2143.05	42861
		4.23135	1887.71	215199
		0.445405	1289.67	15476
		7.46053	3117.9	626698
		4.15711	1940.44	217329
		7.609	2464.89	505302
		13.3621	2952.39	1062862
		14.6612	3023.53	1194295
		4.5654	3458.7	425420
		23.3838	5853.03	3687409
		8.61116	2959.19	686531
		12.5827	2577.53	873783
		6.49549	4027.28	704774
		11.6548	4573.2	1435984
		20.0803	6697.07	3623114
		17.6306	4984.02	2367409
		53.8198	13287	19266145
		8.31422	2733.25	612248
		1.15063	2389.58	74077
		9.3535	2537.66	639491
		6.05008	6939.82	1131191
		51.8154	7292.3	10180053
		1.5218	2429.95	99628
		3.30342	3116.4	277360
		1.15063	1693.65	52503
		56.4551	3782.97	5753897
		48.6605	7048.92	9241137
		0.556756	3510.4	52656
		0.816576	2757.82	60672
		0.965044	2578.73	67047
		17.5193	7617.04	3595241
		10.5784	2298.41	655046
		3.67459	1974.16	195442
		3.0436	2527.24	207234
		12.8425	2506.92	867396
		6.34702	2006.9	343180
		20.0803	2970.43	1607001
		5.82738	1969.23	309169
		45.2086	4242.19	5166983
		8.83386	3003.09	714735
		2.15279	1957.12	113513
		4.15711	1829.17	204867
		1.03928	2539.36	71102
		23.1982	10853.5	6783421
		91.2338	9215.99	22652915
		3.82306	2297.17	236609
		0.519639	1524.71	21346
		9.05656	3502.92	854712
		1.78162	2124.23	101963
		2.89513	3204.71	249967
		0.593873	2159.19	34547
		1.0764	2450.83	71074
		2.74666	1896.3	140326
		3.489	1616.48	151949
		0.593873	1233.56	19737
		1.89297	2077.98	105977
		4.3427	2190.15	256247
		0.89081	2347.25	56334
		55.0075	9528.07	14120597
		1.11351	1879.03	56371
		0.371171	1932.9	19329
		1.44757	1849.1	72115
		3.52612	5133.28	487662
		2.70955	1957.42	142892
		6.71819	1863.28	337254
		3.89729	4376.44	459526
		12.8054	2496.76	861383
		3.15495	4003.81	340324
		1.55892	2572.62	108050
		1.5218	5189.32	212762
		0.519639	1282.14	17950
		0.779458	1361.57	28593
		0.371171	2377.3	23773
		4.5654	4554.21	560168
		37.1171	10960.9	10960919
		0.445405	1313	15756
		0.482522	2083.92	27091
		7.16359	4669.22	901160
		60.872	11491	18845296
		17.6677	9695.7	4615153
		0.965044	1492.54	38806
		3.489	4240.47	398604
		3.11783	2702.29	226992
		4.11999	3843.76	426657
		1.26198	2878.56	97871
		9.39062	6093.61	1541684
		0.779458	1723.29	36189
		9.01945	1898.42	461317
		4.23135	1914.08	218205
		5.08504	5168.32	708060
		2.41261	2025.4	131651
		0.445405	6136.83	73642
		0.742341	5344.65	106893
		1.00216	3185.19	86000
		1.0764	1424.31	41305
		5.56756	2216.49	332474
		0.408288	1846	20306
		0.89081	1492.25	35814

## Sheet: Myotube 2
registered file name	number of mitochondrial objects	mitochondrial object volume(um3)	mean intensity of mitochondrial object	sum intensity of mitochondrial object			Cytoplasm volum (um3)
22.02.03_M06S410_C	127						32143
		7563.38	11570.1	2357658717
		19.5607	2001.57	1054830
		92.9411	6614.98	16563901
		21.3423	5775.05	3320652
		3.63747	1678.91	164533
		6.45837	2586.9	450121
		6.05008	2598.21	423509
		7.05224	2610.96	496083
		0.668107	1893.33	34080
		2.11567	1237.44	70534
		8.42557	2371.66	538367
		56.9005	4107.83	6297304
		21.0083	14323.3	8107001
		0.519639	2051.5	28721
		2.78378	4029.51	302213
		0.668107	2300.5	41409
		61.7257	7103.65	11813362
		6.19855	2942.43	491385
		2.70955	2822.89	206071
		3.93441	3962.68	420044
		1.33621	1244.92	44817
		38.1563	6590.72	6775256
		2.70955	3348.25	244422
		7.609	4048.43	829929
		2.96937	3779.57	302366
		6.94089	2152.03	402429
		27.8378	6966.2	5224648
		22.5672	1730.84	1052353
		29.5452	4246.86	3380498
		8.98233	2131.27	515768
		4.30558	5388.42	625057
		9.79891	5795.31	1529963
		84.8496	5583.26	12763332
		10.5041	4224.22	1195454
		10.3185	2610.12	725614
		8.09152	2351.09	512537
		10.6526	2269.42	651324
		20.0061	1763.51	950532
		43.2785	3008.04	3507377
		0.705224	2950.95	56068
		2.00432	4125.81	222794
		1.67027	5991.93	269637
		0.556756	4931.53	73973
		3.41477	5715.76	525850
		19.3751	5186.85	2707536
		25.1654	6095.5	4132751
		53.7455	5096.85	7380236
		3.60036	1837.18	178206
		2.26414	2751.03	167813
		66.9221	5288.02	9534299
		10.4299	3381.05	950075
		35.5953	7729.42	7412511
		8.75963	4381.67	1034075
		5.12216	2618.32	361328
		0.408288	5526.55	60792
		1.41045	8112.21	308264
		1.81874	5451.65	267131
		0.668107	11995.2	215914
		1.41045	4714.89	179166
		5.79026	3281.52	511917
		1.7445	6003.11	282146
		5.38198	7215.87	1046301
		14.2158	5081.22	1946107
		6.12432	2088.32	344573
		3.41477	2400.51	220847
		7.64612	4471.7	921170
		0.965044	1763.31	45846
		4.82522	2094.75	272317
		26.2047	4200.28	2965400
		6.3099	2156.45	366597
		9.91026	2986.31	797345
		2.11567	3599.42	205167
		1.78162	1905.23	91451
		56.9005	5503.12	8436288
		11.7661	4637.74	1470164
		6.38414	3579.2	615623
		4.5654	2319.19	285260
		1.00216	1395	37665
		0.816576	7044.73	154984
		10.2072	3743.52	1029468
		7.31206	3763.39	741388
		8.75963	4706.92	1110832
		0.853693	973.652	22394
		3.2663	2454.97	216037
		2.96937	1832.79	146623
		3.56324	1669.69	160290
		6.94089	1601.03	299393
		2.93225	2554.41	201798
		3.86018	1831.18	190443
		5.08504	3977.8	544959
		3.11783	1736.31	145850
		28.209	3929.78	2986634
		13.0281	3575.68	1255063
		41.0144	5423.91	5993423
		32.96	5148.01	4571434
		3.2663	3233.73	284568
		8.01729	2597.52	561065
		0.779458	1421.33	29848
		4.60252	1905.66	236302
		1.03928	1785.86	50004
		4.08288	3055.85	336144
		1.63315	2049.3	90169
		0.63099	1328.82	22590
		0.482522	2785.46	36211
		8.46269	4517.02	1029881
		1.5218	2692.85	110407
		4.60252	2600.38	322447
		5.53044	2490.6	371099
		1.03928	2268.46	63517
		2.48684	2418	162006
		4.45405	2885.59	346271
		1.26198	2007.91	68269
		2.33838	4141.03	260885
		0.519639	7847.5	109865
		1.2991	2446.26	85619
		11.0609	3621.94	1079337
		0.445405	3633.42	43601
		1.03928	3024.79	84694
		0.593873	5319.12	85106
		8.57404	3644.29	841831
		1.41045	4092.53	155516
		3.19207	8003.81	688328
		2.04144	6657.56	366166
		2.70955	4372.21	319171
		6.49549	3361.48	588259
		3.86018	2910.6	302702

## Sheet: Myotube 3
registered file name	number of mitochondrial objects	mitochondrial object volume(um3)	mean intensity of mitochondrial object	sum intensity of mitochondrial object			Cytoplasm volum (um3)
22.02.03_M06S411_C	138						19379
		223.779	7406.4	44653157
		73.2691	3810.63	7522184
		18.4472	1885.31	937001
		84.5156	5806.95	13222431
		64.5095	4760.13	8273108
		23.4209	6666	4206243
		8.83386	3519.11	837548
		14.3643	5830.72	2256489
		123.451	4406.62	14656420
		4.19423	1676.71	189468
		64.6208	5242.44	9127082
		14.4014	2123.27	823829
		7.23783	2741.1	534515
		5.19639	1657.04	231986
		18.8926	6304.04	3208758
		4.93657	3516.8	467735
		7.86882	2266.01	480395
		3.93441	2617.39	277443
		37.9708	4951.49	5065379
		14.6984	2888.31	1143770
		2.48684	3451.75	231267
		3.74882	2511.19	253630
		20.2659	2163.73	1181398
		0.408288	1511.27	16624
		0.593873	1160.88	18574
		16.9996	3128.46	1432836
		188.332	4299.54	21815843
		7.49765	3201.73	646750
		6.68107	2960.94	532970
		16.1459	2236.85	973030
		2.00432	1543.96	83374
		20.8969	2389.63	1345364
		0.445405	1491.25	17895
		2.63531	1476.97	104865
		5.30774	1661.22	237555
		1.48468	1430.17	57207
		8.20287	1375.66	304020
		17.6306	2386.29	1133486
		1.48468	1342.08	53683
		0.705224	1319.21	25065
		4.93657	1993.07	265078
		1.15063	1134.45	35168
		7.53477	3279.61	665761
		359.553	6523.82	63196229
		1.63315	2878.25	126643
		4.45405	1962.62	235514
		0.705224	2519.42	47869
		20.5257	3673.12	2031233
		73.1206	4845.62	9545879
		1.85585	1973.14	98657
		13.6591	3224.61	1186655
		34.3704	4958.98	4592018
		0.742341	1703.95	34079
		2.96937	1595.69	127655
		1.81874	2488.88	121955
		119.554	4323.8	13926953
		10.5041	3243.46	917899
		150.51	8330.32	33779448
		1848.24	10863	540923182
		23.458	3794.67	2398230
		0.556756	1345.4	20181
		3.15495	4067.59	345745
		27.0212	3637.53	2648125
		43.0187	4431.82	5136480
		15.5521	3011.19	1261689
		29.2483	2664.76	2099832
		1.67027	3283.82	147772
		6.45837	3488.9	607068
		16.0346	2741.59	1184368
		9.83602	4601.66	1219439
		35.3354	4369.51	4159772
		16.2573	7063.17	3093670
		21.4537	5225.75	3020486
		1.41045	2720.71	103387
		11.4321	3414.81	1051762
		2.96937	2580.45	206436
		9.1308	3480.93	856309
		11.6548	2411.67	757263
		2.56108	2376.16	163955
		1.00216	1880.11	50763
		2.70955	1043.21	76154
		55.8241	3926.05	5904775
		2.04144	3453.38	189936
		11.9146	6726	2159047
		11.2465	6607.32	2002019
		12.8796	5193.61	1802184
		4.37981	1763.61	208106
		24.423	2411.31	1586644
		15.5892	6851.09	2877459
		10.5784	6754.91	1925150
		0.742341	2783.85	55677
		1.55892	2447.74	102805
		0.816576	2515.86	55349
		15.7748	3194.4	1357620
		2.04144	4528.56	249071
		10.0216	4062.48	1096869
		0.593873	1637.12	26194
		10.5041	2254.72	638087
		1.33621	4168.19	150055
		9.65044	2174.04	565250
		4.60252	4972.73	616619
		3.11783	1967.4	165262
		0.556756	6743.6	101154
		6.23567	3685.74	619205
		15.1066	4789.25	1949225
		0.89081	1452.79	34867
		14.9953	6752.98	2728203
		2.93225	5169.03	408353
		6.34702	2617.09	447523
		12.5085	4164.58	1403465
		3.56324	5494.88	527508
		17.111	6610.63	3047501
		0.965044	2974.46	77336
		27.0583	5622.36	4098700
		0.519639	3377.64	47287
		2.37549	5402.05	345731
		1.59603	3157.37	135767
		33.4054	5146.79	4632112
		0.705224	4578.79	86997
		4.04576	3389.69	369476
		1.22486	4777.36	157653
		6.5326	3453.98	607901
		3.63747	2183.78	214010
		3.0436	2986	244852
		4.67675	1799.07	226683
		1.00216	1535.3	41453
		1.15063	1440.55	44657
		1.18775	2624.56	83986
		9.68756	5765.41	1504771
		9.53909	2873.96	738609
		3.22919	2051.45	178476
		0.445405	4851.42	58217
		2.04144	3133.15	172323
		1.03928	2267.89	63501
		4.97369	9570.23	1282411
		0.89081	2052.79	49267
		1.85585	3894.44	194722
		0.482522	8525.38	110830

## Sheet: Myotube 4
registered file name	number of mitochondrial objects	mitochondrial object volume(um3)	mean intensity of mitochondrial object	sum intensity of mitochondrial object			Cytoplasm volum (um3)
22.02.03_M06S412_C	156						12169.3
		13.7704	2790.49	1035273
		20.9711	1963.2	1109210
		8.87098	2137.08	510763
		24.7571	3837.33	2559502
		27.6151	2927.75	2178247
		47.8439	2836.56	3656329
		1.81874	1763.65	86419
		9.68756	2303.96	601334
		2.48684	1292.54	86600
		55.5271	3010.49	4503690
		2.07856	1797.43	100656
		6.38414	1881.36	323594
		3.489	1913.93	179909
		23.4209	2192.23	1383297
		6.71819	2282.85	413196
		2.26414	2742.1	167268
		5.0108	1814.27	244926
		9.61332	2902.08	751640
		2.44973	1684.12	111152
		0.965044	1720.31	44728
		0.816576	1581.09	34784
		5.38198	1676.91	243152
		41.0144	3287.79	3633012
		0.63099	1227.88	20874
		3.74882	1654.1	167064
		5.0108	1451.94	196012
		3.30342	2175.91	193656
		3.22919	1735.98	151030
		0.519639	1619.07	22667
		1.93009	1510.46	78544
		20.2288	3132.53	1707231
		3.19207	1946.2	167373
		27.0212	4177.28	3041062
		19.9319	4157.52	2232587
		57.8655	4182.39	6520341
		1.15063	1911.23	59248
		1.0764	1927.97	55911
		1.18775	2164.19	69254
		7.86882	2991.16	634126
		8.68539	2523.26	590444
		2.15279	2086.57	121021
		6.79242	3010.69	550956
		30.9185	4504.91	3752594
		1.55892	1722.6	72349
		1.26198	1740.76	59186
		3.74882	2025.79	204605
		4.45405	2276.43	273172
		4.41693	3440.81	409456
		79.6161	5530.14	11862140
		0.556756	1398.07	20971
		0.668107	1755	31590
		1.2991	1482.09	51873
		2.67243	3439.89	247672
		16.0717	3781.09	1637214
		2.8209	2171.96	165069
		1.11351	2350.37	70511
		0.63099	4790.94	81446
		19.7092	3832.61	2035116
		243.97	5402.26	35509086
		1.33621	1522.36	54805
		2.96937	2215.43	177234
		2.37549	1404.94	89916
		8.57404	4246.95	981046
		7.23783	3292.99	642134
		17.5564	3814.12	1804077
		43.2043	4907.55	5712392
		325.517	9083.15	79659195
		2.89513	1569.24	122401
		2.07856	3117.66	174589
		2.89513	2704.03	210914
		4.71387	2790.06	354338
		64.5466	5927.92	10308650
		16.6284	4730.48	2119253
		0.816576	2272.41	49993
		0.556756	2984.27	44764
		0.371171	2853	28530
		5.90161	3626.23	576571
		28.9142	5971.5	4651801
		27.2068	9627.31	7056819
		0.371171	2663.3	26633
		1.03928	4555.25	127547
		4.11999	3784.26	420053
		1121.23	11155.3	336978589
		127.794	12785	44018927
		0.742341	1984.9	39698
		0.371171	3795.4	37954
		0.408288	1323.73	14561
		2.18991	4816.27	284160
		20.2288	4998.43	2724143
		15.5521	7081.35	2967086
		107.528	13655.4	39559568
		0.816576	3476.86	76491
		7.79458	4304.32	903908
		8.72251	5867.71	1378913
		0.482522	3220.31	41864
		10.467	4991.53	1407612
		17.5564	5283.78	2499228
		15.4036	6723.51	2790255
		51.6298	14680.8	20420934
		0.556756	1539.33	23090
		30.8814	3519.2	2927971
		2.22702	3511.25	210675
		3.0436	4413.01	361867
		4.5654	3079.6	378791
		43.0187	8169.49	9468438
		0.482522	3486.77	45328
		226.377	8175.27	49860955
		5.60468	5003.72	755561
		108.196	9151.94	26677915
		5.64179	5078.32	771905
		52.2608	5967.65	8402449
		37.08	6353.58	6347224
		17.2966	7141.03	3327721
		1.33621	6282.56	226172
		18.2987	7442.04	3668928
		89.081	2705.15	6492367
		90.0831	5378.72	13054162
		9.53909	6638.03	1705973
		88.7098	5229.59	12498721
		4.89945	3273.88	432152
		0.482522	4114.77	53492
		6.68107	3958.04	712447
		9.01945	5360.99	1302720
		13.9189	3372.9	1264837
		2.8209	8036.55	610778
		0.519639	3710.64	51949
		19.3009	4512.49	2346493
		1.00216	2046	55242
		13.2508	4474.55	1597413
		1.33621	1833.25	65997
		12.063	3162.98	1027969
		18.1874	8088.6	3963416
		5.49333	4032.78	596851
		2.67243	4800.11	345608
		22.0847	9341.86	5558408
		4.15711	2510.96	281228
		32.4774	2867.58	2509135
		12.4342	2644.49	885904
		6.82954	3347.52	615944
		17.5935	2106.05	998270
		24.9056	3665.23	2459368
		7.12648	2351.99	451583
		18.0018	2569.06	1245993
		9.24215	2420.17	602623
		4.04576	2704.17	294754
		3.2663	1945.94	171243
		11.4321	5594.99	1723257
		2.07856	1261.25	70630
		1.18775	5301.66	169653
		2.59819	1523.1	106617
		1.78162	1786.62	85758
		1.22486	3261.52	107630
		2.41261	3545.03	230427
		0.779458	1733.57	36405
		0.927927	6420.8	160520

## Sheet: Myotube 5
registered file name	number of mitochondrial objects	mitochondrial object volume(um3)	mean intensity of mitochondrial object	sum intensity of mitochondrial object			Cytoplasm volum (um3)
22.02.03_M10S401_C	327						63593.6
		136.517	4080.35	15007544
		4.3427	1877.2	219632
		8.31422	1836.7	411421
		68.4068	4189.92	7722027
		966.937	8599.21	224017914
		44.2435	4552.82	5426966
		8.0544	4338.69	941496
		4.60252	2286.86	283571
		9.27927	2917.14	729284
		5.15927	1946.41	270551
		21.1196	4107.09	2336934
		5.23351	2920.24	411754
		3.82306	1740.21	179242
		4.86234	4323.22	566342
		8.31422	2587.92	579695
		1.93009	2641.52	137359
		19.8576	3131.62	1675419
		2.37549	2169.58	138853
		9.65044	3669.97	954193
		1.18775	2814.91	90077
		2.15279	2054.98	119189
		1.78162	1681.75	80724
		3.489	1708.95	160641
		0.705224	1960.53	37250
		8.01729	5273.29	1139030
		8.12864	2401.51	525930
		1.9672	3013.02	159690
		0.371171	3970.5	39705
		0.668107	3481.72	62671
		1.78162	4651.92	223292
		8.12864	2265.69	496187
		52.4464	2594.24	3665657
		16.9625	3547.96	1621419
		0.408288	4706.27	51769
		2.18991	1621.56	95672
		2.78378	3853.41	289006
		11.5434	4466.91	1389208
		40.0493	3216.78	3470909
		23.3838	7304.45	4601803
		39.2699	5296.66	5603867
		0.853693	3409.22	78412
		30.1762	3340.96	2716200
		19.4493	4350.79	2279813
		32.032	4438.16	3830129
		3.19207	3027.72	260384
		424.1	11567.3	132167905
		3.41477	1498.46	137858
		13.3621	3138.98	1130032
		16.2944	5420.08	2379414
		35.5953	5210.46	4996832
		0.853693	5034.3	115789
		1.22486	3296.61	108788
		1.55892	1349.38	56674
		10.8753	2459.65	720677
		0.705224	2736	51984
		3.82306	1572.85	162004
		31.8836	4782.66	4108306
		35.3726	4989.69	4755177
		166.396	5111.56	22915104
		8.64828	3810.71	887896
		36.1891	5436.25	5300344
		3.71171	1827.37	182737
		16.9254	4597.24	2096340
		9.01945	3192.37	775745
		11.1351	3957	1187101
		35.2983	8258.49	7853822
		12335.2	11412.2	3792625086
		0.705224	2618.32	49748
		3.19207	2221.47	191046
		2.52396	1477.49	100469
		14.1045	3526.43	1340042
		11.729	4015	1268741
		7.609	2513.54	515276
		12.991	2974.68	1041138
		229.383	5191.78	32085181
		25.7592	5248.39	3642384
		0.705224	2507	47633
		4.45405	4770.24	572429
		1.9672	2303.15	122067
		1.55892	1760.45	73939
		6.60684	4616.86	821801
		4.23135	2260.46	257693
		20.1917	8419.79	4580366
		12.063	3603.5	1171138
		14.0303	4787.67	1809741
		23.792	5631.26	3609637
		6.94089	5197.98	972022
		20.4886	9328.13	5149127
		4.08288	2016.53	221818
		1.5218	1462.59	59966
		7.12648	2644.83	507808
		45.8767	4634.56	5728310
		29.7679	6187.36	4962263
		123.377	5767.16	19170041
		3.22919	4258.03	370449
		7.01513	2629.01	496883
		4.89945	4449.98	587398
		23.2353	9866.77	6176595
		9.68756	6331.59	1652544
		5.82738	1758.27	276049
		9.94737	3634.51	974049
		1.03928	1644.11	46035
		1.41045	1604.84	60984
		0.89081	1727.96	41471
		6.79242	3451.04	631541
		23.6807	8011.91	5111597
		6.05008	1881.72	306720
		1.63315	3502.8	154123
		18.4101	3292	1632834

## Sheet: Myotube 6
registered file name	number of mitochondrial objects	mitochondrial object volume(um3)	mean intensity of mitochondrial object	sum intensity of mitochondrial object			Cytoplasm volum (um3)
22.02.03_M06S414_C	257						36601.9
		68.4068	6105.44	11252321
		8920.05	10923.7	2625197317
		93.9433	4224.57	10692398
		10.6526	2551.88	732390
		2.37549	2270.75	145328
		20.0803	5534.25	2994029
		149.099	9406.88	37787420
		0.593873	1430.31	22885
		1.18775	1860.34	59531
		6.27278	3336.76	563913
		8.53693	2704.64	622068
		5.0108	1797.38	242646
		7.79458	4589.46	963787
		46.9531	6278.81	7942697
		10.467	3305.96	932281
		9.91026	4004.86	1069297
		2.74666	2921.43	216186
		1.11351	1665.33	49960
		3.56324	1632.67	156736
		16.2202	7981.03	3487712
		69.6687	8174.28	15343127
		3.22919	2760.37	240152
		2.37549	2594.58	166053
		6.90377	3240.61	602754
		7.64612	3935.92	810799
		4.11999	3448.89	382827
		8.98233	3087.89	747270
		31.1041	5738.96	4809250
		0.371171	2123.7	21237
		0.371171	3638.5	36385
		2.56108	2876.61	198486
		4.00864	3354.64	362301
		0.705224	1898.53	36072
		1.33621	1260.61	45382
		3.82306	2031.52	209247
		0.556756	2517.07	37756
		0.816576	1825.32	40157
		0.445405	6270.83	75250
		3.19207	3385.83	291181
		1.9672	2058.15	109082
		3.0436	2954.3	242253
		11.2465	8614.3	2610132
		78.8738	6451.89	13710259
		0.556756	1732.2	25983
		1.7445	2945.15	138422
		23.7178	4018.9	2568074
		1.9672	3813	202089
		4.7881	3000.13	387017
		10.3557	5294.85	1477264
		1.81874	2424.65	118808
		1.26198	6382.71	217012
		3.00648	7702.35	623890
		3.11783	3572.19	300064
		0.556756	1706.67	25600
		0.668107	2617.72	47119
		0.965044	2119.73	55113
		4.15711	3461.78	387719
		0.927927	1811.56	45289
		6.42125	6023.38	1042044
		26.2047	4550.77	3212841
		215.39	6573.75	38147449
		4.89945	5324.73	702864
		7.68323	2960.55	612834
		0.371171	4324.5	43245
		0.408288	4749.27	52242
		24.8684	4959.78	3323055
		365.64	8600.46	84723119
		1.26198	10030.7	341045
		25.9077	7705.35	5378337
		1.41045	5504.82	209183
		2.8209	10829.4	823036
		37.1171	11004.4	11004424
		20.8598	7069.33	3972963
		0.371171	2213.4	22134
		15.3293	5624.77	2323029
		5.12216	2095.72	289210
		62.9134	7121.66	12071208
		52.7062	5772.07	8196338
		1.78162	1481.65	71119
		9.50197	6916.69	1770672
		6.12432	5499.13	907357
		3.00648	3160.95	256037
		0.63099	5407.06	91920
		1.18775	3945.91	126269
		3.34054	3446.01	310141
		1.9672	2032.83	107740
		2.93225	3838.51	303242
		3.45189	2626.7	244283
		27.7265	3522.6	2631384
		4.04576	1922.88	209594
		0.927927	3686.2	92155
		0.593873	1095.56	17529
		4.15711	2236.54	250492
		7.08936	1657.16	316517
		118.366	6808.95	21713736
		2.11567	2190.05	124833
		1.85585	2175.68	108784
		9.61332	2676.8	693292
		4.30558	3289.09	381534
		11.4321	7272.72	2239999
		0.445405	1583.83	19006
		2.74666	5093.72	376935
		47.2871	5613.31	7151361
		0.853693	2232.17	51340
		4.49117	4995.1	604407
		1.18775	5906.91	189021
		0.668107	6300.56	113410
		1.22486	7821.3	258103
		2.56108	1420.1	97987
		27.8007	2569.05	1924220
		1.11351	3084.9	92547
		5.79026	7728.86	1205702
		13.4735	5922.85	2149993
		10.5784	6514.01	1856493
		15.8861	4934.36	2111907
		43.6497	5217.64	6135941
		7.34918	3364.5	666171
		0.853693	12283.9	282530
		17.3337	3328.27	1554304
		83.5876	6361.87	14326933
		86.2601	4294.39	9980170
		19.7834	5954.48	3173738
		8.0544	1714.61	372071
		3.489	1820.55	171132
		21.6393	4275.98	2492895
		0.742341	2956.1	59122
		0.482522	10819.2	140649
		0.816576	2258.09	49678
		0.816576	1175.05	25851
		5.41909	5208.75	760478
		9.83602	4367.16	1157298
		9.61332	4066.72	1053280
		14.1045	3929.12	1493066
		31.6237	6611.5	5633000
		21.5279	3073.62	1782699
		8.42557	4737.53	1075420
		2.04144	2696.13	148287
		5.45621	3736.26	549230
		23.792	2432.22	1559054
		6.45837	4812.13	837310
		6.49549	2536.22	443838
		11.2836	3432.43	1043459
		18.707	5131.42	2586235
		58.7563	6785.61	10741614
		1.89297	1472.82	75114
		0.668107	1902.11	34238
		8.38846	3443.41	778210
		15.6634	4022.49	1697492
		17.9647	4788.04	2317410
		12.5085	4183.33	1409781
		31.3268	5538.58	4674563
		48.5491	5656.01	7398067
		9.46485	2187.15	557724
		99.6222	4493.15	12059607
		48.4378	2658.26	3469027
		49.1059	3311.61	4381257
		20.8227	5069.8	2844158
		34.3333	6656.74	6157483
		4.71387	3223.91	409437
		5.60468	5840.34	881892
		14.7726	4943.99	1967708
		15.8119	4816.81	2051963
		13.8447	5587.91	2084290
		19.969	4403.82	2369253
		11.7661	4205.72	1333213
		3.15495	2074.78	176356
		10.0587	2820.83	764446
		5.12216	4296.07	592857
		21.862	3883.33	2287284
		50.8504	5228.8	7163455
		16.8883	3659.85	1665231
		50.4792	1932.53	2628239
		345.671	5682.71	52923035
		0.668107	11519.6	207352
		5.12216	3234.63	446379
		6.45837	4462.61	776495
		17.111	4479.48	2065041
		33.6652	4789.03	4343650
		305.214	3679.54	30256833
		0.445405	4091.83	49102
		7.05224	6061.73	1151729
		6.01297	4137.59	670289
		0.779458	5233.05	109894
		1.15063	2209.06	68481
		12.3229	4335.28	1439313
		20.0061	3092.06	1666618
		2.15279	2908.33	168683
		1.48468	2386.28	95451
		0.371171	2944.6	29446
		1.00216	2281.78	61608
		3.15495	1503.47	127795
		9.50197	2385.98	610812
		4.52828	2095.78	255685
		29.6937	5268.74	4214994
		3.41477	4959.34	456259
		27.0955	6539.42	4773778
		7.64612	4623.87	952517
		48.2893	3322.7	4322830
		0.593873	1862.56	29801
		3.08072	3138.64	260507
		5.38198	4268.81	618977
		3.15495	4341.07	368991
		1.03928	2172.71	60836
		4.97369	4938.78	661797
		4.71387	4014.29	509815
		3.489	5826.15	547658
		15.0324	3448.02	1396448
		1.11351	4160.37	124811
		2.70955	4537.29	331222
		12.5827	4871.15	1651321
		7.64612	2055.4	423412
		2.22702	2843.22	170593
		0.408288	4808.82	52897
		0.853693	5005.7	115131
		2.67243	2760.69	198770
		0.779458	3699.24	77684
		10.6897	3673.6	1057998
		43.5383	3185.74	3736873
		8.23999	2135.7	474126
		0.408288	7820.36	86024
		1.0764	3120	90480
		0.89081	1504.58	36110
		6.3099	1989.98	338297
		2.59819	1542.2	107954
		6.60684	2374.74	422703
		0.371171	7379.7	73797
		0.482522	4175.15	54277
		2.30126	2375.71	147294
		0.927927	3890.44	97261
		4.08288	2699.07	296898
		11.2094	1804.67	545011
		2.07856	3613.3	202345
		3.71171	3791.48	379148
		1.18775	1341.94	42942
		2.30126	3764.24	233383
		8.09152	4180.6	911370
		0.779458	1817.43	38166
		0.482522	1280.85	16651
		6.79242	2207.89	404043
		2.22702	2382.05	142923
		1.59603	3915.56	168369
		1.2991	1605.6	56196
		2.70955	4003.51	292256
		0.668107	6495.33	116916
		2.41261	1383.86	89951
		3.63747	1836.21	179949
		18.2616	1777.68	874617
		2.85801	1400.66	107851
		1.03928	1800.89	50425
		0.482522	3540.54	46027
		1.9672	1595.3	84551
		1.22486	1518.67	50116
		5.08504	1474.95	202068
		1.26198	2341.44	79609

## Sheet: Myotube 7
registered file name	number of mitochondrial objects	mitochondrial object volume(um3)	mean intensity of mitochondrial object	sum intensity of mitochondrial object			Cytoplasm volum (um3)
22.02.03_M06S415_C	118						10320.1
		321.842	15239	132137113
		192.192	13792.2	71415987
		844.376	12127.4	275886947
		273.107	10136.4	74583944
		29.8421	9669.03	7773902
		134.401	7107.27	25735430
		86.223	6642	15429375
		35.6324	9416.11	9039469
		672.784	11080.9	200852964
		75.2363	14332.3	29051526
		41.6454	7455.66	8365250
		67.7758	6899.87	12599162
		55.4158	10115.8	15102958
		26.5016	8796.05	6280382
		30.1019	10347	8391387
		22.9383	3136.96	1938639
		21.7877	4857.73	2851487
		6.42125	3273.95	566394
		30.1762	5510.4	4479956
		5.71603	2276.16	350528
		25.351	3444.3	2352459
		7.94305	3506.29	750346
		10.9867	4214.7	1247552
		5.75315	12492.9	1936403
		4.15711	8069.14	903744
		62.4309	6246.18	10506080
		11.9517	7084.4	2281177
		13.4364	4448.96	1610525
		5.75315	2451.57	379994
		42.4248	3943.35	4507245
		28.1719	4564.01	3464087
		0.816576	3401.68	74837
		3.11783	3946.4	331498
		2.70955	3363.88	245563
		1.59603	6359.42	273455
		44.4291	10575.5	12658841
		27.9492	5991.71	4511756
		12.1373	6156.64	2013220
		0.89081	1691.33	40592
		10.133	2690.92	734622
		6.19855	5528.28	923222
		6.0872	9442.59	1548585
		5.93873	3534.44	565510
		21.2681	2889.18	1655498
		5.23351	2539.06	358007
		11.8032	3632.02	1154981
		0.927927	1526.04	38151
		0.927927	4234.76	105869
		3.0436	2037.57	167081
		11.6919	2916.87	918815
		6.5326	2099.49	369510
		15.0324	3309.03	1340157
		7.12648	2656.17	509984
		31.1783	4991.58	4192925
		5.38198	3704.36	537132
		0.779458	2117.9	44476
		4.41693	1944.71	231420
		5.71603	5740.18	883988
		5.93873	6133.06	981290
		4.11999	2900.66	321973
		8.23999	2326.95	516584
		11.6919	3121.54	983284
		12.991	3804.86	1331700
		7.53477	4470.43	907498
		9.05656	3257.08	794727
		15.4778	3181.31	1326607
		1.2991	1869.66	65438
		2.59819	2986.61	209063
		3.82306	7452.93	767652
		6.60684	3487.26	620732
		2.93225	1751.39	138360
		4.00864	3193.77	344927
		14.587	2450.95	963224
		7.86882	2453.88	520223
		4.63963	2739.98	342498
		7.01513	3021.3	571026
		14.9211	1667.66	670400
		9.46485	1892.31	482539
		14.1787	2535.03	968383
		5.04792	1745.66	237410
		1.44757	4109.36	160265
		17.9647	8854.18	4285422
		11.9888	12670.7	4092642
		2.30126	1733.61	107484
		5.49333	3220.02	476563
		2.70955	3625.79	264683
		11.2465	2295.02	695390
		5.64179	2104.36	319863
		17.7048	2419.35	1154030
		0.816576	1551.86	34141
		2.33838	6296.49	396679
		2.74666	2577.57	190740
		1.89297	4299.94	219297
		2.63531	3394.56	241014
		23.9034	6901.93	4444840
		6.38414	2880.02	495363
		13.7704	3985.86	1478755
		9.31638	3119.71	783048
		0.482522	1930.77	25100
		4.41693	3506.5	417273
		1.00216	1651.07	44579
		0.853693	4631.13	106516
		0.853693	3014.74	69339
		0.371171	1924.4	19244
		0.965044	3860.42	100371
		1.15063	5336.06	165418
		7.53477	2951.96	599247
		1.0764	3840.86	111385
		5.53044	4982.72	742425
		2.15279	5190.36	301041
		0.668107	2153.61	38765
		1.70739	2047.57	94188

## Sheet: Myotube 8
registered file name	number of mitochondrial objects	mitochondrial object volume(um3)	mean intensity of mitochondrial object	sum intensity of mitochondrial object			Cytoplasm volum (um3)
22.02.03_M06S416_C	91						25563.7
		26.0562	3067.94	2153695
		6362.42	13455.8	2306527069
		16.0346	2971.44	1283660
		11.7661	1850.55	586625
		1.63315	1623.16	71419
		28.5801	2621.08	2018234
		11.1351	2392.9	717871
		16.9996	3616.99	1656581
		3.56324	1927.28	185019
		9.72467	2903.33	760673
		12.5827	3306.66	1120958
		9.46485	2542.25	648273
		4.60252	1571.31	194843
		2.96937	1832.88	146630
		10.3185	2491.86	692736
		7.42341	2571.56	514312
		2.22702	1098.52	65911
		1.26198	1887.12	64162
		1.59603	2080.42	89458
		12.8796	3464.75	1202269
		15.218	4077.74	1671875
		49.6255	6710.38	8971780
		5.71603	2674.54	411879
		12.2486	4655.3	1536249
		34.4446	6857.09	6363383
		0.89081	1710.46	41051
		1.55892	1511.69	63491
		11.5063	3725.51	1154909
		3.2663	1724.38	151745
		1.55892	1700.76	71432
		184.249	7003.91	34767408
		8.49981	1713.06	392290
		1.81874	1957.33	95909
		130.541	6759.72	23773939
		0.371171	2393.6	23936
		3.00648	4117.11	333486
		9.05656	4692.34	1144931
		8.98233	5603.21	1355977
		9.3535	4463.52	1124808
		4.41693	2405.72	286281
		35.8922	4485.91	4337873
		5.23351	10958.6	1545159
		4.86234	1750.12	229266
		3.34054	3613.72	325235
		11.5805	5065.53	1580445
		3.08072	5059.04	419900
		4.26846	2193.13	252210
		6.45837	1417.11	246578
		11.2094	1933.99	584064
		14.1416	5494.55	2093424
		2.48684	8745.39	585941
		0.445405	1749.42	20993
		0.408288	1942.55	21368
		19.5607	1746.51	920412
		17.0739	7184.35	3304802
		122.783	5628.07	18617659
		47.3614	5032.53	6421511
		1.2991	2408.63	84302
		5.19639	7673.46	1074285
		1.15063	3864.16	119789
		12.7312	3442.03	1180617
		3.45189	4888.8	454658
		53.0774	9076.4	12979247
		0.519639	6569.07	91967
		2.30126	2223.48	137856
		2.63531	2988.54	212186
		1.59603	7642.58	328631
		0.816576	4114.91	90528
		1.00216	4609.15	124447
		1.22486	9598.24	316742
		1.00216	1049.63	28340
		1.00216	4295.19	115970
		2.70955	4014.19	293036
		4.3427	3058.8	357880
		5.56756	1701.01	255151
		0.482522	5941.92	77245
		5.56756	3237.03	485554
		3.45189	6048.74	562533
		26.2418	9429.46	6666625
		32.8857	5890.53	5219011
		22.0104	3627.61	2151172
		12.2486	2397.23	791087
		6.19855	4691.59	783496
		6.71819	9762.76	1767059
		2.89513	2049.78	159883
		10.8011	2585.82	752474
		3.93441	1552.65	164581
		3.97153	2114.88	226292
		11.5434	1930.31	600326
		0.816576	1926.36	42380
		0.965044	8360.85	217382

## Sheet: Myotube 9
registered file name	number of mitochondrial objects	mitochondrial object volume(um3)	mean intensity of mitochondrial object	sum intensity of mitochondrial object			Cytoplasm volum (um3)
22.02.03_M06S417_C	178						39701
		10903.9	12646.7	3715240479
		8.9081	3902.52	936605
		29.3967	4174.22	3305986
		12.1002	5787.15	1886610
		8.53693	4944.74	1137290
		5.67891	4320.93	661103
		18.7812	5626.37	2846944
		4.11999	2800.68	310876
		39.5668	5323.6	5674962
		4.86234	2959.34	387673
		5.49333	2434.82	360354
		2.11567	4392.32	250362
		14.3643	4386.8	1697690
		5.93873	5164.12	826260
		2.70955	3617.96	264111
		7.609	5532.92	1134249
		2.52396	2252.26	153154
		1.93009	2358.56	122645
		4.11999	4981.24	552918
		1.63315	2754.3	121189
		5.82738	2951.77	463428
		10.0958	7277.06	1979359
		5.15927	4316.37	599976
		0.593873	4960	79360
		3.15495	4057.12	344855
		0.371171	3068.5	30685
		1.70739	2965.26	136402
		1.00216	3242.33	87543
		0.816576	2146.09	47214
		15.218	4274.52	1752553
		1.89297	5097.29	259962
		0.556756	6117.93	91769
		5.64179	5138.1	780991
		0.63099	2492.41	42371
		26.9841	8094.42	5884642
		5.71603	4580.37	705377
		0.445405	6149.58	73795
		16.1459	6766.32	2943349
		1.03928	4516.79	126470
		1.2991	4030.74	141076
		2.74666	4348.91	321819
		1.33621	7049.08	253767
		29.2483	7980.77	6288843
		0.853693	1194.83	27481
		19.4865	4169.98	2189239
		22.0475	8126.29	4827017
		2.04144	3671.2	201916
		0.89081	4309.29	103423
		1.44757	1903.82	74249
		10.0958	4447.33	1209673
		1.44757	3183.38	124152
		0.371171	2520.2	25202
		2.33838	2203.29	138807
		2.07856	6874.43	384968
		2.44973	5517.03	364124
		2.89513	4349.41	339254
		1.78162	4733.1	227189
		1.18775	3611.16	115557
		0.371171	2010.4	20104
		6.82954	11394.6	2096598
		3.37765	3421.57	311363
		4.93657	2912.05	387302
		4.71387	8458.87	1074277
		0.371171	1494.3	14943
		1.5218	4219.46	172998
		4.52828	2673.31	326144
		1.37333	2488.08	92059
		3.97153	4992.62	534210
		4.00864	2950.33	318636
		3.93441	5940.45	629688
		0.408288	1987.36	21861
		0.408288	8976.73	98744
		1.0764	1992.66	57787
		4.82522	1977.58	257086
		0.853693	2524.87	58072
		0.408288	4802.09	52823
		1.0764	4085.55	118481
		3.45189	3077.74	286230
		3.00648	2469.84	200057
		4.23135	5044.55	575079
		1.81874	5439.98	266559
		1.9672	3602.26	190920
		0.593873	2431.62	38906
		2.37549	4373.22	279886
		1.03928	3907.29	109404
		2.22702	2663.47	159808
		0.371171	1622.8	16228
		0.445405	5189.67	62276
		2.78378	2704.51	202838
		0.593873	3444.25	55108
		0.482522	1748.85	22735
		2.63531	4778.76	339292
		0.779458	4113.76	86389
		2.15279	3360.09	194885
		0.593873	4284.44	68551
		0.445405	3429.25	41151
		2.04144	4816.44	264904
		3.56324	7379.32	708415
		1.00216	5568.3	150344
		0.408288	5718.09	62899
		2.44973	3589.2	236887
		0.408288	2018.45	22203
		1.33621	4335.42	156075
		0.445405	3470.92	41651
		0.408288	4850.09	53351
		0.63099	3805.53	64694
		3.78594	4216.38	430071
		0.519639	4175.71	58460
		2.70955	3659.05	267111
		1.55892	3236.76	135944
		13.8818	6955.89	2601501
		1.7445	4969.45	233564
		31.7351	5101.41	4361709
		0.816576	1913.91	42106
		0.519639	5550.07	77701
		0.556756	3646.67	54700
		1.44757	3287.41	128209
		0.408288	2795.09	30746
		1.70739	2656.93	122219
		0.519639	4091.86	57286
		0.965044	2049.08	53276
		0.408288	2092.73	23020
		0.556756	2249.33	33740
		4.11999	5681.62	630660
		0.519639	2247.14	31460
		1.48468	6589	263560
		0.668107	8905	160290
		2.22702	4116.22	246973
		2.67243	3155.01	227161
		0.482522	8613.08	111970
		0.371171	8085.7	80857
		11.4692	18041.1	5574700
		1.33621	5586.17	201102
		2.67243	2943.57	211937
		5.8645	4517.06	713695
		0.408288	2168.73	23856
		2.26414	3683.07	224667
		3.30342	2227.13	198215
		0.519639	2638.14	36934
		3.71171	7817.75	781775
		11.6176	12944.4	4051583
		18.4843	10084.9	5022258
		9.01945	6690.03	1625678
		2.44973	8296.79	547588
		2.63531	4621.68	328139
		31.9578	6702.9	5771195
		0.668107	4538.11	81686
		4.04576	10902.6	1188384
		4.45405	4804.88	576585
		1.85585	5626.26	281313
		3.11783	3490.27	293183
		10.5412	6798.14	1930673
		1.7445	2622.32	123249
		0.779458	7683.95	161363
		0.63099	2753.12	46803
		0.63099	4731.76	80440
		1.85585	2035.08	101754
		2.44973	2977.14	196491
		3.19207	4648.84	399800
		2.00432	4409.37	238106
		1.15063	2557.9	79295
		1.18775	3006.94	96222
		1.00216	1862.11	50277
		0.668107	1740.44	31328
		2.41261	4745.74	308473
		1.22486	3401.73	112257
		1.41045	2455.71	93317
		2.70955	2519.75	183942
		5.04792	4309.21	586053
		0.593873	2497.19	39955
		0.482522	1925.62	25033
		2.04144	2804.8	154264
		3.19207	6290.22	540959
		0.816576	1838.77	40453
		0.853693	2059.61	47371
		1.22486	4616.24	152336
		0.482522	2061.31	26797

## Sheet: Myotube 10
registered file name	number of mitochondrial objects	mitochondrial object volume(um3)	mean intensity of mitochondrial object	sum intensity of mitochondrial object			Cytoplasm volum (um3)
22.02.03_M06S418_C	141						31111.3
		9912.74	13561.9	3621936594
		13.622	16712	6133318
		44.2064	17961.1	21391638
		52.1495	7452.78	10471150
		7.42341	5297.85	1059571
		7.31206	5341.76	1052326
		46.3221	6133.59	7654718
		8.72251	5914.56	1389922
		16.6656	4690.23	2105915
		14.3272	6874.56	2653579
		8.09152	4189.89	913395
		42.9444	5937.49	6869675
		26.0933	4011.43	2820038
		25.7221	5213.97	3613278
		4.04576	4310.61	469856
		2.07856	2422.5	135660
		24.8684	5440.61	3645212
		7.64612	3347.22	689528
		1.44757	3521.41	137335
		10.8382	3853.16	1125122
		34.5189	4827.62	4489690
		7.27495	3450.09	676218
		22.3074	6344.36	3812963
		8.16576	4744.36	1043759
		2.67243	7339.01	528409
		13.2508	6376.41	2276379
		6.01297	6308.83	1022030
		16.5542	3173.62	1415435
		19.4122	4852.19	2537696
		22.7156	4435.23	2714361
		1.48468	2419.62	96785
		2.33838	4641.83	292435
		6.01297	4488.78	727183
		1.0764	2674.9	77572
		1.85585	2026.24	101312
		0.556756	1836.67	27550
		2.00432	3560.52	192268
		6.94089	5052.37	944793
		28.6544	3668.5	2832080
		2.85801	5323.29	409893
		1.33621	4417.75	159039
		0.371171	1732.8	17328
		15.9975	3840.92	1655437
		2.59819	7807.26	546508
		1.7445	6387.83	300228
		4.23135	3375.24	384777
		2.85801	3053.56	235124
		3.71171	3608.53	360853
		4.49117	4876.05	590002
		3.22919	4895.1	425874
		3.22919	2237.31	194646
		0.965044	3462.92	90036
		0.705224	2178.05	41383
		8.01729	4031.97	870906
		19.4493	4063.86	2129465
		2.74666	3552.66	262897
		2.78378	3029.35	227201
		0.779458	2205.86	46323
		0.556756	4398.27	65974
		1.41045	2274.63	86436
		0.445405	2890	34680
		0.593873	2126	34016
		0.63099	6526.12	110944
		0.63099	2999.41	50990
		1.33621	9318.31	335459
		0.927927	3184.76	79619
		0.965044	2386.88	62059
		2.70955	5396.51	393945
		27.3924	6239.05	4604417
		2.15279	1908.71	110705
		8.68539	4893.63	1145110
		0.371171	1735.6	17356
		10.3928	6959.31	1948606
		0.668107	3087.33	55572
		15.9232	3336.17	1431217
		2.89513	6901.35	538305
		3.489	3141.34	295286
		3.0436	4590.49	376420
		2.44973	3188.21	210422
		3.2663	5530.52	486686
		5.60468	3413.96	515508
		7.31206	3402.75	670341
		4.63963	2437.34	304668
		5.23351	2807.76	395894
		17.0739	4668.03	2147295
		2.04144	3961.73	217895
		0.89081	2278.38	54681
		5.34486	2601.13	374563
		3.45189	3901.3	362821
		1.15063	2611.84	80967
		0.371171	4486.7	44867
		0.853693	3609.87	83027
		0.482522	3809	49517
		0.668107	3737.56	67276
		8.09152	3496.96	762338
		2.37549	2428.17	155403
		12.8796	4008.09	1390808
		5.82738	3237.07	508220
		1.44757	3374.31	131598
		0.779458	2115.57	44427
		0.742341	2127.6	42552
		4.75098	3236.93	414327
		0.408288	4249.18	46741
		3.63747	3452.94	338388
		6.56972	6717.73	1189038
		0.445405	3264.67	39176
		2.74666	3189.65	236034
		0.593873	2593.38	41494
		0.593873	2890.75	46252
		1.85585	3585.9	179295
		0.445405	2525.92	30311
		0.668107	3296.5	59337
		6.71819	8763.23	1586145
		0.445405	1835.75	22029
		1.15063	4241.29	131480
		0.556756	2781.47	41722
		0.668107	6002.78	108050
		2.52396	3684.79	250566
		0.445405	12888.8	154665
		5.27062	7105.31	1008954
		2.78378	8150.12	611259
		0.593873	5652.12	90434
		0.408288	3100.36	34104
		0.371171	12865.3	128653
		1.22486	2119.67	69949
		2.00432	4662.04	251750
		2.52396	9177.91	624098
		6.5326	7476.55	1315873
		2.00432	6359.2	343397
		0.816576	4015.09	88332
		8.83386	5891.76	1402238
		0.668107	2609.61	46973
		0.63099	8989.59	152823
		1.44757	24714.9	963882
		2.00432	2769.52	149554
		3.37765	3692.6	336027
		1.55892	2486.02	104413
		0.816576	2505.36	55118
		0.63099	1890.18	32133
		1.22486	4575.73	150999
		0.63099	5760.65	97931
